# Supplementary material for: A new recumbirostran ‘microsaur’ from the lower Permian Bromacker locality, Thuringia, Germany, and its fossorial adaptations
Source: Sci Rep. 2024 Feb 20;14:4200. doi: 10.1038/s41598-023-46581-3 (PMC10879142; doi:10.1038/s41598-023-46581-3)
Supplement: Supplementary file 2 — Supplementary Information 2. [file 41598_2023_46581_MOESM2_ESM.nex]

#NEXUS
[written Tue Oct 10 15:41:19 ADT 2023 by Mesquite  version 3.40 (build 877) at Marks-MBP-2/192.168.2.115]

BEGIN TAXA;
	TITLE Taxa;
	DIMENSIONS NTAX=71;
	TAXLABELS
		Archeria_crassidisca Crassigyrinus_scoticus Acanthostega_gunnari Eusthenopteron_foordi Ichthyostega_spp. Panderichthys_rhombolepis Pederpes_finneyae Tiktaalik_rosaea Ventastega_curonica Whatcheeria_deltae Ymeria_denticulata Proterogyrinus_scheelei Balanerpeton_woodi Dendrerpeton_acadianum Pantylus_cordatus Cardiocephalus_peabodyi Cardiocephalus_sternbergi Pariotichus_brachyops 'Euryodus dalyae (composite)' Euryodus_primus Proxilodon_bonneri Huskerpeton_englehorni Pelodosotis_elongatum Nannaroter_mckinziei Micraroter_erythrogeios Eocaecilia_micropodia Carrolla_craddocki Quasicaecilia_texana Llistrofus_pricei Aletrimyti_gaskillae Dvellecanus_carrolli Rhynchonkos_stovalli Diabloroter_bolti Joermungandr_bolti Batropetes_fritschi Captorhinus_laticeps Infernovenator_steenae Brachydectes_newberryi Nagini_mazonensis Greererpeton_burkemorani Seymouria_baylorensis Limnoscelis_paludis Branchiosauridae Micromelerpetontidae Tersomius_texensis Ecolsonia_cutlerensis Acheloma_spp. Eryops_megalocephalus Doleserpeton_annectens Caudata Anura Albanerpetontidae Micropholis_stowi Eoscopus_lockardi Tambachia_trogallas Triadobatrachus_massinoti Gerobatrachus_hottoni Platyrhinops_lyelli Amphibamus_grandiceps Lethiscus_stocki Coloraderpeton_brilli Edops_craigi Petrolacosaurus_kansensis Ophiacodon_uniformis_ Baphetes_spp. Eucritta_melanolimnetes Dimetrodon_spp. Opisthodontosaurus_carrolli Odonterpeton_triangulare Bromerpeton_subcolossus Tambaroter_carrolli 
	;

END;


BEGIN CHARACTERS;
	TITLE  'Matrix in file "Pardo et al 2017 with recoded Llistrofus.nex"';
	DIMENSIONS  NCHAR=374;
	FORMAT DATATYPE = STANDARD GAP = - MISSING = ? SYMBOLS = "  0 1 2 3 4 5 6 7 8";
	CHARSTATELABELS 
		1 Basal_Skull_Length /  '>70mm' '50-70mm' '30-50mm' '<30mm',
		2 Skull_trunk /  0.45 0.30_0.45 0.20_0.29 0.20,
		3 Skull_proportions /  longer_than_wide wider_than_long,
		4 Intertemporal /  present Replaced_by_anterior_extension_of_supratemporal_or_tabular replaced_by_lateral_extension_of_parietal,
		5 Supratemporal /  present absent,
		6 ST_exposure_on_occiput /  absent present,
		7 Postfrontal_shape /  broadly_quadrangular falciform,
		8 Squamosal_Tabular /  absent present fused,
		9 Lacrimal_prefrontal_suture /  simple_butt_joint interdigitating prefrontal_broadly_underplates_lacrimal,
		10 Lacrimal /  present absent,
		11 L_to_naris /  present absent,
		12 L_to_orbit /  absent present,
		13 lacrimal_orbital_processes /  only_ventral_present dorsal_and_ventral_present neither_present,
		14 lacrimal_jugal_contact /  present absent,
		15 Quadratojugal /  present absent,
		16 Quadratojugal_Jugal_contact /  present absent,
		17 Quadratojugal_Maxillary_contact /  present absent,
		18 Frontals /  paired fused,
		19 Frontal_into_orbit /  no yes,
		20 Anterior_laterally_flaring_frontals /  absent present,
		21 Nasals /  present absent,
		22 Narial_flange /  absent present,
		23 alary_processes_of_premax /  absent present,
		24 Septomaxilla /  ossified unossified,
		25 Prefrontal_into_external_naris /  distant_from near present,
		26 external_naris_in_dorsal_view /  exposed not_exposed,
		27 External_naris_shape /  circular 'posteriorly extended, along L-PF suture' posteriorly_extended_excavation_of_L_only,
		28 dorsal_exposure_of_premax /  broad narrow none,
		29 dorsal_shape_of_skull /  triangular diamond rounded,
		30 Posterior_skull_margin /  concave straight convex undulating.,
		31 snout_shape /  blunt pointed,
		32 snout_length /  short long,
		33 Q_internal_flange_of_Sq /  absent present,
		34 otic_notch_presence /  present absent,
		35 Large_otic_notch_approaching_orbit /  absent intermediate close,
		36 otic_notch_structure /  open_posteriorly closed_posteriorly,
		37 semilunar_flange_of_supratempor /  absent present,
		38 supratympanic_flange /  absent 'present "trematopid"' present_trematopid 'present "dissorophid"' present_dissorophid,
		39 supratympanic_shelf /  absent present,
		40 raised_orbital_rim /  absent present,
		41 Postorbital /  present absent,
		42 J_PO_interfingered_processes /  absent present,
		43 PO_in_orbital_margin /  present absent,
		44 shape_of_postorbital /  irregular_trapezoid 'triangular, apex caudal',
		45 Palpebral_ossifications /  absent mosaic_of_bone_plates_present_in_orbit Single_large_plate_above_orbit,
		46 parietal_tabular_contact /  absent present,
		47 postparietal_fusion /  paired fused absent,
		48 parietal_foramen /  present absent,
		49 postparietal_size /  moderate large,
		50 postparietal_squamosal_contact /  absent present,
		51 postparietal_length /  'large, quadrangular' 'abbreviated anteroposteriorly, elongate lateral rectangle',
		52 squamosal_jugal_contact /  present absent,
		53 Tabular /  present absent,
		54 Posterolateral_projection_from_lateral_margin_of_tabular_above_squamos /  '/' absent present,
		55 Tabular_horns /  absent present,
		56 Tabular_horns_shape /  parallel_or_slightly_divergent widely_divergent,
		57 Sq_forms_base_of_tabular_horn /  absent present,
		58 Lateral_line_canal_grooves /  present absent,
		59 Dermal_sculpturing /  circular_pits shallow_ridges_and_grooves little_to_none tuberculate,
		60 premaxilla_anterior_margin /  vertical overturned,
		61 Maxilla_into_external_naris /  present absent,
		62 Maxilla_entire_ventral_naris /  absent present,
		63 maxilla /  longer_than_palatine shorter_than_palatine,
		64 marginal_teeth_orientation /  vertical turned_medially,
		65 marginal_teeth_largest_anterior /  absent present,
		66 marginal_teeth_shape /  pointed_pegs blunt_pegs large_cones,
		67 Number_of_premax_teeth /  '10-20' '5-9' '<5' 20_or_more,
		68 Number_of_max_teeth /  '30-40' '20-29' '15-19' '<15' '>40',
		69 teeth_laterally_compressed /  no yes,
		70 Enlarged_teeth_mid_toothrow /  absent present,
		71 teeth /  simple_points multiple_cusps,
		72 Multiple_Cusp_Orientation /  'Labio-lingual' 'antero-posterior',
		73 Enamel_fluting /  absent present,
		74 labyrinthine_in_folding /  present absent,
		75 jaw_articulation /  posterior_to_occiput even_with_occiput anterior_to_occiput 'far anterior (>20% BSL)',
		76 Internal_nares /  widely_separated narrowly_separated,
		77 LEP /  absent present,
		78 Anterior_palatine /  short_anteromedial_process_articulating_with_vomer_at_choana long_anteromedial_process_more_medial_than_lateral palatine_absent,
		79 teeth_on_pterygoid /  absent present,
		80 tooth_pedicely /  absent present,
		81 Palatal_teeth_size /  larger_than_marginals equal_to_marginals smaller_than_marginals,
		82 parasphenoid /  medial_of_stapes under_footplate_of_stapes,
		83 interpterygoid_vaccuities /  narrow_closed wide fused_at_midline,
		84 Anterior_extent_of_Pterygoids /  Pterygoids_contact_anteriorly Pterygoids_exclude_vomer_from_interpterygoid_vacuity_but_excluded_from _median_contact_by_parasphenoid pterygoids_contact_vomer_but_do_not_exclude_vomer_from_interpterygoid_ vacuity pterygoids_reach_anteriorly_only_as_far_as_palatine pterygoids_reach_ectopterygoid_only pterygoids_do_not_contact_lateral_palatal_bones_at_all,
		85 lat_process_of_pt_into_posttemp /  absent present,
		86 Ectopterygoid_palatine_width /  wider_than_maxilla narrower_than_maxilla,
		87 pharangeobranchial_pouches /  absent present,
		88 dentary /  long short,
		89 dentary_forms_coronoid_process /  absent present,
		90 surangular /  normal reduced absent,
		91 angular /  narrow deep,
		92 number_of_splenials /  2 1 0,
		93 splenial_exposed_laterally /  present absent,
		94 meckelian_fossae /  2_or_more 1 0,
		95 Ventral_border_of_Meckel_s_foss /  splenial angular,
		96 retroarticular_process_presence /  absent present,
		97 retroarticular_process_shape /  straight hooked,
		98 articulation_to_tooth_row /  above equal below,
		99 angular_extends_to_lat_view /  posterior_tooth_row middle_of_tooth_row,
		100 number_of_coronoids /  3 2 1 0,
		101 symphysis /  dentary_and_splenial dentary_alone,
		102 jaw_sculpture /  present absent,
		103 ossified_hyoids /  present absent,
		104 Gill_Osteoderms /  absent present_noninterdigitating toothed_interdigitating_rakers,
		105 parahyoid /  absent present,
		106 number_of_accessory_articulation /  0 1 2_or_more,
		107 number_of_presacrals /  25_35 20_24 35 20,
		108 vertebral_development /  arches_then_centra centra_and_arches_simultaneously,
		109 caudal_processes_btw_depression /  absent present,
		110 trunk_intercentra /  present absent,
		111 trunk_neural_arch_to_centrum /  loosely_articulated sutured fused,
		112 base_of_neural_spine /  equal_to_or_wider_than_haemal smaller_than_haemal_spine,
		113 height_of_neural_spines /  even alternating,
		114 Dermal_armor_associated_with_neural_arches /  Absent Present,
		115 neural_spine_shape_lat /  ant_post_sides_parallel_rect non_parallel_triangular,
		116 Neural_spine_lateral_suface /  smooth crenulated,
		117 Pleurocentra /  paired_rhachitomous closely_approaching_ventrally fused_dominant_weight_bearing_element embolomerous,
		118 haemal_arch_presence /  present absent,
		119 haemal_arch_fusion /  loosely_articulated_intercentr fused_to_mid_length_of_centrum,
		120 haemal_arch_length /  longer_than_or_equal_to_neurals shorter_than_neurals,
		121 haemal_accessory_articulations /  none one two,
		122 haemal_arch_shape /  non_parallel_triangular parallel_rectangular,
		123 tail_termination /  tapers deep_with_sudden_end,
		124 Tail_length /  elongate_equal_to_or_exceeding_trunk_and_skull_length forshortened_markedly_shorter_than_trunk,
		125 trunk_arches /  paired fused,
		126 spinal_nerve_foramina /  absent present,
		127 extended_transverse_processes /  absent present,
		128 transverse_process /  on_arch_pedicle on_centrum,
		129 atlas_axis_intercentra /  present absent,
		130 Atlas_Anterior_centrum /  same_size_as_posterior laterally_expanded,
		131 atlas_centrum /  multipartite single_notochordal single_odontoid,
		132 atlas_neural_arch_centrum_fusion /  loosely_articulated sutured_to_centrum fused_to_centrum,
		133 atlas_parapophyses /  on_centrum on_transverse_process absent,
		134 atlas_neural_arch_midline_fusion /  paired sutured_at_midline fused_at_midline,
		135 atlas_acessory_articulation /  absent zygosphene zygantra,
		136 Proatlantes /  present absent,
		137 second_cervical_arch /  expanded_to_more_posterior equal_to_more_posterior shorter_than_more_posterior,
		138 atlas_ribs /  one_pair two_pairs absent,
		139 cervical_rib_distal_shape /  spatulate pointed,
		140 ribs_anterior_to_sacrum /  short long,
		141 Ribs /  elongated_and_sometimes_curved straight short_simple_rod,
		142 Costal_Process_at_rib_head /  absent present,
		143 number_of_sacrals /  1 2 3,
		144 sacral_parapophysis /  on_centrum on_transverse_process,
		145 number_pairs_of_caudal_ribs /  5_or_more 4 3 2_or_fewer,
		146 interclavicle_posterior_stem_length /  no_or_short long,
		147 interclavicle_posterior_stem_breadth /  wide narrow,
		148 interclavicle_shape /  diamond_shaped t_shaped,
		149 interclavicle_anterior_plate /  broad narrow,
		150 interclavicle_shape_diamond /  broad_diamond narrow_diamond,
		151 interclavicle_anterior_fimbrati /  present absent,
		152 interclavicle_sculpture /  present absent,
		153 Cleithrum_head_dorsal_extent /  aligned_along_anterior_rim_of_scapula posterodorsally_enlarged_head_wrapping_around_dorsal_scapula,
		154 Cleithrum_head_size_and_shape /  dorsally_greatly_expanded_much_wider_than_shaft simple_rod_without_or_slight_dorsal_expansion,
		155 Cleithrum_ossification /  ossified unossified,
		156 cleithrum_overall_shape /  rounded_or_pointed_dorsally t_or_y_shaped,
		157 proximal_clavicle_blades /  widely_separate articulate_medially interdigitate,
		158 supraglenoid_foramen /  present absent,
		159 number_coracoid_foramina /  none 1 2,
		160 scapulocoracoid_occification /  both scapula_only absent,
		161 tortion_in_humerus /  absent less_than_80_degrees more_than_80_degrees,
		162 deltapectoral_crest /  weak intermediate prominant,
		163 Supinator_process /  absent present,
		164 humerus_length /  long_4_trunk_centra short,
		165 radius_humerus /  0.7 0.5_0.7 0.5,
		166 olecranon_process /  unossified ossified,
		167 carpals /  fully_or_partially_ossified unossified,
		168 basale_commune /  absent present,
		169 number_digits_manus /  5 4 3 '>5',
		170 pelvis /  fused sutured poorly_ossified,
		171 Anteriorly_inclined_ilium /  absent present,
		172 illiac_blade /  2_dorsal_processes narrowly_bifurcate single_blade,
		173 internal_trochanter_articulatio /  disctinct continuous,
		174 femoral_shaft /  robust slender,
		175 femur /  long short,
		176 tarsals /  ossified unossified,
		177 elongate_tibiale_and_fibulare /  absent present,
		178 number_of_distal_tarsals /  6 5_or_fewer,
		179 astragalus /  absent present,
		180 number_of_digits_pes /  5 4_or_less '>5',
		181 dorsal_margin_of_splenial_only_contacts_first_coronoid /  absent present,
		182 postparietal_lappet /  mostly_exposed_posteriorly equal_posteriorly_and_dorsally mostly_exposed_dorsally,
		183 cheek_emargination /  absent present,
		184 Parietal_anterior_waisting /  absent present,
		185 Parietal_width_relative_to_frontal /  greater equal_or_less,
		186 Trabecula_cranii /  'Without significant median fusion posterior to solum nasi (platytrabic)' 'fused medially posterior to solum nasi to form elongate trabecula communis (tropitrabic)',
		187 Dorsal_trabeculae /  dorsal_trabeculae_provide_dorsolateral_bridge_between_sphenoid_region_ and_nasal_capsule 'dorsal trabeculae absent or incomplete, no dosolateal bridge between sphenoid region and nasal capsule',
		188 Ossification_between_optic_foramen_and_pila_antotica /  ossification_complete_between_optic_foramen_and_pila_antotica pila_metoptica_and_associated_cartilaginous_taeniae_unossified,
		189 Ossification_within_columella_ethmoidalis /  absent present,
		190 Path_of_profundus_branch_of_trigeminal_nerve /  enclosed_in_lateral_wall_of_sphenoid_region_of_braincase_and_exits_sep arately_from_maxillomandibular_branch_via_series_of_small_foramina 'extramural, exits antotic fissure with other branches of trigeminal',
		191 Foramina_for_optic_nerve_and_trigeminal_nerve /  confluent widely_separate,
		192 Lateral_head_vein /  No_distinct_foramen_for_lateral_head_vein Distinct_foramen_within_the_antotic_fissure_serving_the_lateral_head_v ein,
		193 Anterior_extent_of_cultriform_process_of_parasphenoid /  cultriform_process_extends_to_anterior_margin_of_sphenethmoid cultriform_process_extends_far_anterior_to_sphenethmoid cultriform_process_does_not_reach_anterior_margin_of_sphenethmoid,
		194 Olfactory_bulbs /  narrow 'endocasts swollen, leaving considerable impressions in lateral and ventral wall of sphenoid region and in ventral surface of frontal',
		195 Flange_from_skull_roof_articulating_with_sphenethmoid /  absent present_on_frontal_and_parietal present_on_frontal_only,
		196 'Descending lamina of parietal invades medial orbital wall between ''pleurosphenoid'' and ''sphenethmoid'' elements' /  no yes,
		197 Foramen_for_oculomotor_nerve /  exits_braincase_far_dorsal_to_foramen_for_optic_nerve exits_braincase_at_or_below_optic_nerve,
		198 Intermaxillary_fossa /  present absent,
		199 Intermaxillary_fossa /  paired unpaired,
		200 Sphenethmoid_forms_interorbital_septum /  no yes,
		201 Anterior_extent_of_cultriform_process_along_palate /  cultriform_process_extends_anteriorly_to_level_of_posterior_margin_of_ choana 'cultriform process dramatically shortened, barely reaching the level of the posterior margin of the orbit',
		202 Sutural_contact_between_cultriform_process_of_parasphenoid_and_vomer /  no yes,
		203 Lateral_wall_of_the_nasal_capsule_underplated_by_lateral_processes_of_ /  '/' no yes,
		204 Cultriform_process_vaulted_high_above_palatal_surface /  no yes,
		205 Posterior_extent_of_parasphenoid_beneath_braincase /  floors_sphenoid_region_only floors_sphenoid_and_otic_region 'floors sphenoid, otic, and occipital regions',
		206 Basal_tubera /  'present, with significant endochondral contribution' 'present, with contribution of parasphenoid only' absent,
		207 Path_of_common_internal_carotid_artery /  'does not run alongside braincase, enters braincase directly in region of sella turcica' 'follows vidian sulcus along posterior surface of basal plate of parasphenoid, enters parasphenoid via vidian canal in basal plate of parasphenoid, divides into cerebral and palatal branches after entering parasphenoid' 'follows vidian sulcus along posterior surface of basal plate of parasphenoid or lateral wall of braincase, divides into cerebral and palatal branches prior to entering the skull',
		208 Bucohypophyseal_foramen_in_parasphenoid /  open absent,
		209 Morphology_of_pila_antotica /  'pila antotica is a thin, broad sheet' pila_antotica_is_a_robust_dorsoventral_pillar_bracing_the_skull_roof_a gainst_the_palate,
		210 Basicranial_fissure /  present absent,
		211 Location_of_vidian_sulcus /  along_ventral_surface_of_braincase along_lateral_surface_of_braincase,
		212 Basipterygoid_joint /  epipterygoid_comprises_entire_conus_recessus substantial_contribution_to_conus_recessus_by_pterygoid conus_recessus_comprised_entirely_of_pterygoid_without_epipterygoid_pa rticipation pterygoid_and_parasphenoid_broadly_sutured_without_development_of_a_co nus_recessus,
		213 Hypophyseal_fossa /  single_unpaired_sulcus pairedsulci_divided_medially_by_ridge_originating_on_dorsum_sellae,
		214 Bone_flanking_the_dorsum_sellae /  consurrent_with_fully_ossified_lateral_skull_roof 'subparallel with sagittal plane (''pleurosphenoid'')' 'strongly oblique to or perpendicular to sagittal plane (''laterosphenoid'')' restricted_to_dorsum_sellae_only,
		215 Basal_plate_of_parasphenoid /  'roughly quadrangular, basipterygoid articulations narrowly spaced' 'rectangular laterally, anteroposteriorly narrow, basipterygoid articulations distant',
		216 Sphenethmoid /  ossified unossified,
		217 Ossification_within_the_synotic_tectum /  synotic_tectum_massively_coossified_with_otic_capsules supraoccipital_paired_at_some_point_in_ontogeny supraoccipital_unpaired_throughout_ontogeny 'no supraoccipital bone; synotic tectum invaded by dorsal processes of exoccipitals',
		218 Median_ascending_process_of_supraoccipital /  absent present,
		219 Lateral_ascending_processses_of_the_supraoccipital /  absent present,
		220 Margin_of_fenestra_vestibuli /  'parasphenoid excluded by neurocranial elements (basisphenoid and basioccipital)' parasphenoid_contributes_to_anteroventral_margin_of_fenestra_vestibuli parasphenoid_floors_entire_fenestra_vestibuli Ossification_of_otic_capsule_surrounds_entire_fenestra_vestibuli,
		221 Crista_intervestibulara /  crista_intervestibularis_absent crista_intervestibularis_present,
		222 Morphology_of_crista_parotica /  'crista parotica meets exoccipitals only, forming lateral wall of posttemporal fossa but not bracing against dermal skull' crista_parotica_drawn_out_dorsolaterally_into_paroccipital_process_tha t_contacts_the_tabular 'crista parotica drawn out laterally into paroccipital process that contacts the cheek and/or suspensorium',
		223 Dorsal_process_of_stapes /  absent present,
		224 Facets_on_dorsal_surface_of_supraoccipital /  absent present,
		225 Otoccipital_fissure /  present absent,
		226 Crista_parotica /  Descends_posteriorly Horizontal_along_the_extent_of_its_length,
		227 Position_of_quadrate_with_respect_to_otic_capsules /  quadrates_ventral_and_lateral_to_otic_capsules quadrates_mostly_lateral_to_and_greater_or_equal_to_twice_the_width_of _the_otic_capsules quadrates_mostly_ventral_to_otic_capsules quadrates_approaching_or_abutting_lateral_wall_of_otic_capsules,
		228 Size_of_otic_capsuiles /  'otic capsules comprise less than 2/3 the width of otoccipital region' 'otic capsules comprise greater than 2/3 total width of otoccipital region',
		229 Otic_trough /  absent present,
		230 Articulation_between_the_epipterygoid_and_prootic /  none elongate_facet_on_anterior_surface_of_prootic_for_articulation_of_epip terygoid,
		231 Opisthotic_obscures_occipital_in_lateral_view /  no yes,
		232 'Fenestra vestibularis at end of broad, winglike lateral extension of the otic capsule' /  no yes,
		233 Cristae_in_otoccipital_region /  comprised_primarily_of_ascending_flanges_from_braincase comprisd_primarily_of_descending_flanges_from_skull_roof,
		234 Opisthotic_excluded_from_the_occipital_surface_by_tabular_process_of_t /  '/' no yes,
		235 Insertion_of_epaxial_musculature_on_occiput /  deep_within_temporal_fossae 'in broad, shallow fossae along occipital surface of postparietals',
		236 Foramen_for_internal_jugular_vein /  between_supraoccipital_and_exoccipital between_opisthotic_and_exoccipital through_exoccipital Posterior_notch_of_fenestra_vestibuli,
		237 Foramina_for_hypoglossal_nerve /  multiple single none,
		238 Occipital_condyle_shape /  round 'U-shaped' paired,
		239 Ventral_process_of_exoccipital_reaches_basipterygoid_joint_along_palat /  '/' absent present,
		240 Occipital_condyle_shape /  Concave Convex,
		241 Columella_of_stapes /  perforate imperforate,
		242 Orientation_of_stapes /  'Dorsal, towards tabular or otic notch' 'anteroventral, towards quadrate',
		243 Stapedial_footplate_shape /  oval round palmate,
		244 Dorsal_sinus_between_synotic_tectum_and_skull_roof /  absent present,
		245 Ossification_within_septum_internasale /  absent 'present, sphenethmoid' 'present, mesethmoid',
		246 Ossification_of_septum_internasale_invades_nasal_tectum /  absent present,
		247 Insertion_of_hypaxial_musculature /  sphenoid otic basioccipital,
		248 Prootic_supported_by_pedicel_extending_from_basisphenoid_lateral_to_pr /  '/' no yes,
		249 Position_of_pineal_foramen_with_respect_to_hypophyseal_foramen /  anterior_to approximately_the_same far_posterior_to,
		250 Pineal_fossa /  well_anterior_to_posterior_margin_of_cerebral_fossa at_or_behind_posterior_margin_of_cerebral_fossa,
		251 Median_wall_of_otic_capsule /  completely_unossified ossification_of_opisthotic ossification_of_supraoccipital_and_basioccipital,
		252 Conical_recess_in_basioccipital /  absent present,
		253 Semicircular_canals /  separated_from_utricular_region_by_bone not_separated_from_utricular_region_by_bone,
		254 Basioccipital /  Robust_ossification_ventral_to_foramen_magnum_present absent,
		255 Accessory_articulation_processes_with_proatlantal_facet_on_exoccipital /  '/' absent prominent,
		256 Exoccipital_proatlantal_facets_incorporated_into_occipital_joint /  no yes,
		257 Anterior_tectal /  anterior_tectal_present absent,
		258 'Ectopterygoid/palatine exposure' /  more_or_less_confined_to_tooth_row broad_mesial_exposure_additional_to_tooth_row reduced_to_thin_sliver,
		259 Ectopterygoid /  Present Absent,
		260 Ectopterygoid_as_long_or_longer_than_palatines /  yes no,
		261 Ectopterygoid_reaches_subtemporal_fossa /  no yes,
		262 Frontal /  absent present,
		263 Jugal /  does_not_extend_anterior_to_orbit extends_anterior_to_orbit,
		264 Lateral_rostral_present /  yes no,
		265 Maxilla_makes_interdigitating_suture_with_vomer /  no yes,
		266 Maxilla_external_contact_with_premaxilla /  narrow_contact_point_not_interdigitated interdigitating_suture,
		267 Maxilla_extends_behind_level_of_posterior_margin_of_orbit /  yes no,
		268 Median_rostral /  single paired absent,
		269 Opercular /  present absent,
		270 Prefrontal /  'twice as long as broad, or less' three_times_as_long_as_broad,
		271 Prefrontal /  transverse_anterior_suture_with_tectal tapers_to_a_point_anteriorly,
		272 Preopercular /  present absent,
		273 Pterygoid_quadrate_ramus_margin_in_subtemporal_vacuity /  concave with_some_convex_component,
		274 'Vomers separated by parasphenoid > half length' /  yes no,
		275 Vomers /  as_broad_as_long_or_broader about_twice_as_long_as_broad_or_longer,
		276 Basipterygoid_process /  not_strongly_projecting_with_concave_anterior_face strongly_projecting_with_flat_anterior_face,
		277 Ethmoid /  fully_ossified partly_or_wholly_unossified,
		278 Hypophyseal_region /  solid_side_wall_pierced_by_small_foramina_for_pituitary_vein_and_other _vessels single_large_foramen,
		279 Lateral_commissure_of_otic_capsule_bearing_hyomandibular_facets /  present absent,
		280 Parasphenoid /  does_not_overlap_basioccipital overlaps_basioccipital,
		281 Denticulate_field_of_parasphenoid /  present absent,
		282 Sphenoid /  'fully ossified, terminating posteriorly in intracranial joint or fused to otoccipital' separated_from_otoccipital_by_unossified_gap,
		283 Ectopterygoid_fang_pairs /  present absent,
		284 'Ectopterygoid row (3+) of smaller teeth' /  present absent,
		285 'Ectopterygoid/palatine shagreen field' /  absent present,
		286 Palatine_row_of_smaller_teeth /  present absent,
		287 'Pterygoid shagreen (palatine ramus)' /  dense organized_radiating_rows_of_denticles disorganized_patches_or_absent,
		288 Dentition_of_transverse_flange_of_pterygoid /  Denticle_field_indistinct_from_palatine_denticle_field distinct_raised_denticle_field organized_tooth_row absent,
		289 Premaxillary_tooth_proportions /  all_approximately_same_size posteriormost_teeth_at_least_twice_height_of_anteriomost_teeth Anteriormost_teeth_largest,
		290 Vomerine_fang_pairs /  present absent,
		291 Vomerine_fang_pairs_noticeably_smaller_than_other_palatal_fang_pairs /  no yes,
		292 Vomer_anterior_wall_forming_posterior_margin_of_palatal_fossa_bears_to /  '/' yes no,
		293 Vomerine_row_of_small_teeth /  present absent,
		294 Vomerine_shagreen_field /  absent present,
		295 Adductor_fossa /  faces_dorsally faces_medially,
		296 Adductor_crest /  absent 'peak anterior to adductor fossa, dorsal margin of fossa concave' 'peak above anterior part of adductor fossa, dorsal margin of fossa convex',
		297 'Angular-prearticular contact' /  prearticular_contacts_angular_edge_to_edge absent medial_lamina_of_angular_sutures_with_prearticular,
		298 'Coronoid (anterior) contacts splenial' /  no yes,
		299 Prearticular_extends_between_infradentaries_and_middle_coronoid /  Yes No,
		300 'Coronoid (middle) contacts postsplenial' /  no yes,
		301 'Coronoid (posterior) posterodorsal process' /  no yes,
		302 'Coronoid (posterior) posterodorsal process visible in lateral view' /  no yes,
		303 'Dentary external to angular & surangular, with chamfered ventral edge and no interdigitations' /  no yes,
		304 Dentary_ventral_edge /  smooth_continuous_line 'abruptly tapering or "stepped" margin',
		305 Dentary_suture_with_splenial_&_postsplenial_marked_by_deep_furrow /  no yes,
		306 Mandibular_sensory_canal /  present absent,
		307 Mandibular_canal_exposure /  'entirely enclosed, opens through lines of pores' 'postly enclosed, short sections of open grooves' 'mostly open grooves, short sections opening through pores' entirely_open,
		308 'Oral sulcus/surangular pit line of mandible' /  present absent,
		309 Meckelian_bone_floors_precoronoid_sulcus /  yes no,
		310 Meckelian_bone_ossified_in_middle_part_of_jaw /  yes little_or_no_ossification,
		311 Meckelian_bone_exposure_in_middle_part_of_jaw /  depth_much_less_than_prearticular depth_similar_to_prearticular,
		312 'Meckelian foramina/fenestrae, dorsal margins' /  Meckelian_bone prearticular infradentary,
		313 'Meckelian foramina/fenestrae height' /  much_lower_than_adjacent_prearticular equal_to_or_greater_than_depth_of_adjacent_prearticular,
		314 Parasymphyseal_lateral_foramen_present /  no yes,
		315 Parasymphyseal_mesial_foramen_present /  no yes,
		316 Postsplenial_with_mesial_lamina /  no small 'expanded, contacting precoronoid',
		317 Postsplenial_pit_line_present /  yes no,
		318 Postsplenial_suture_with_prearticular_present /  no yes,
		319 Prearticular_sutures_with_surangular /  no yes,
		320 Medial_lamina_of_splenial /  absent present,
		321 Prearticular_with_longitudinal_ridge_below_coronoids /  no yes,
		322 'Prearticular with mesially-projecting flange on dorsal edge along posterior border of adductor fossa' /  no yes,
		323 Prearticular_centre_of_radiation_of_striations /  level_with_posterior_end_of_posterior_coronoid level_with_middle_of_adductor_fossa level_with_posterior_end_of_adductor_fossa,
		324 Splenial_has_free_ventral_flange /  yes no,
		325 'Splenial, rearmost' /  absent,
		326 'Coronoids: at least one has fang pair recognizable because at least twice the height of coronoid teeth ' /  yes no,
		327 ' Coronoids : at least one has fangs recognizable because noticeable mesial to vertical lamina of bone and to all other teeth ' /  yes no,
		328 ' Coronoids : at least one has organized tooth row ' /  yes no,
		329 ' Coronoids : at least one carries shagreen ' /  no yes,
		330 ' Coronoids : size of teeth ( excluding fangs ) on anterior and middle coronoids relative to dentary tooth size ' /  about_the_same half_the_height_or_less,
		331 Dentary_tooth_row /  homodont markedly_heterodont,
		332 Dentary_with_parasymphyseal_fangs_internal_to_marginal_tooth_row /  yes no,
		333 Dentary_teeth /  same_size_as_maxillary_teeth larger_than_maxillary_teeth smaller_than_maxillary_teeth,
		334 Dentary_with_a_row_of_very_small_teeth_or_denticles_lateral_to_tooth_r /  '/' yes no,
		335 Parasymphyseal_tooth_plate /  present absent,
		336 Parasymphyseal_plate_dentition /  shagreen_or_irregular_tooth_field organied_dentition_aligned_parallel_to_jaw_margin no_dentition,
		337 Parasymphyseal_plate_has_fang_pair /  no yes,
		338 Parasymphyseal_plate_has_tooth_row /  no short_tooth_row_separated_from_coronoid_row_by_diastema long_tooth_row_reaching_coronoid,
		339 Prearticular_shagreen_field_distribution /  gradually_decreasing_from_dorsal_to_ventral 'well-defined dorsal longitudinal band' scattered_patches_or_absent,
		340 Anterior_palatal_fenestra /  single_ double absent,
		341 Dorsal_fontanelle_on_snout /  absent present,
		342 Interpterygoid_vacuities /  absent at_least_2x_wider_than_long 2x_longer_than_wide,
		343 Intracranial_joint /  present_in_dermal_skull_roof absent_in_dermal_skull_roof,
		344 Nature_of_dermal_ornament /  tuberculate fairly_regular_pit_and_ridge irregular absent_or_almost_absent,
		345 'Nature of ornament: starbursts of radiating ornament on at least some bones' /  no yes,
		346 Anocleithrum /  oblong_with_distinct_anterior_overlap_area 'drop- shaped with no anterior overlap area' absent,
		347 Cleithrum /  ornamented not_ornamented,
		348 Cleithrum_postbranchial_lamina /  present absent,
		349 Digits /  absent present,
		350 Humerus /  narrow_tapering_entepicondyle 'square or parallelogram-shaped entepicondyle',
		351 'Ilium_iliac canal' /  absent present,
		352 'Ilium_posterior process' /  oriented_posterodorsally oriented_approximately_horizontally_posteriorly,
		353 Interclavicle /  small_and_concealed_or_absent large_and_exposed,
		354 Interclavicle_shape /  ovoid kite_shaped with_posterior_stalk,
		355 Lepidotrichia_in_paired_appendages /  present absent,
		356 Posttemporal_and_supracleithrum /  present absent,
		357 Radius_and_ulna /  radius_much_longer_than_ulna approximately_equal_in_length,
		358 'Ribs_trunk' /  all_cylindrical some_or_all_bear_flanges_from_posterior_margin_which_narrow_distally some_or_all_flare_distally,
		359 Scapular_blade /  absent small_with_narrow_top large_with_broad_top,
		360 Scapulocoracoid /  small_and_tripodal large_plate,
		361 Subscapular_fossa /  broad_and_shallow deeply_impressed_posteriorly,
		362 Squamation /  'complete body covering of scales_all similar' ventral_armour_of_gastralia,
		363 Pectoral_process /  absent present,
		364 Proximal_limb_of_oblique_ridge /  'present_separated from anterior margin of humerus by prepectoral space' 'absent_replaced by deltopectoral crest',
		365 Latissimus_dorsi_attachment /  diffuse_ridged_area distinct_process,
		366 Foramina_piercing_oblique_ventral_ridge /  many one_moderately_large_foramen_in_addition_to_entepicondylar_foramen 'entepicondylar foramen is the only large opening_other foramina ar epinpricks or absent' none,
		367 'Humerus with well-developed anterior plate' /  yes no,
		368 Subclavicular_ossifications /  Absent Sometimes_present,
		369 Radial_capitulum /  approximately_same_size_as_ulnar_facet 'greatly enlarged and rounded >2x size of ulnar facet , ' 370 Lissamphibian_inner_ear '/' no yes,
		370 lissamphibian_inner_ear,
		371 Enlarged_cranial_foramina_on_supraoribital_region_,
		372 Distribution_of_enlarged_cranial_foramina,
		373 Transverse_flange_of_pterygoid,
		374 Orientation_of_transverse_flange ; 
	MATRIX
	Archeria_crassidisca         02000000100100001001000?01000011000000001---01000000010--01000000000100-010000002100000000100000-010001???2?000000003000000010010000020112010000????????????????1211???0?000????????00010100101?001001-00000100101?000000001?1100020000000001000?0?00-101??0000-100001110012111111?1111110?0??000?????1221101101003111-11001111111?121111-0(0 1)010000210012121111001111102111111200000-??
	Crassigyrinus_scoticus       0100001010000000000100101000000110000000000000001000010--0001-000011000-000000000100000000000010-010001???0?000?0000?00?????0?0100?000??1??1000??000001000000???12110000?20000100???0?0101?0?0???????00??0000001?0-???00???1??0?0?000000??0??000??????0??????0?-1000010111021011010????10?0000000000000020000001003111?100001001??1121111?101101101110121?1111??111110???11111000?0-??
	Acanthostega_gunnari         000100010000?000000000000000000000000000000000000000010--00000000000000-000000000000000000000000-0100000000?0000000000000000{0 1}000000000000000000000000000000000000000000030000100000200000?0-100?000000000000000000??00000000?000001?00000000000000000?00????000-00001111000111?001011110001000001000000011000?100011110100101001100001100100010111111011111011001111020101111200000-??
	Eusthenopteron_foordi        01000000000100010100--0-11010-00-------00000-0001000000--0301-000000000-001000000-01?00000000?10-01000020????????????????????????????????????????????????????????????????????????????????????????????????1???????????????????0-???????????????????????0?????0??-000000000000000000?00000000000000000000010000?00000000000000000000?0000000010000000000000000000?00000000?000100??00-??
	Ichthyostega_spp.            01010001100020000000000-1100000110000000000000001000000--00100000012010-000000002000?00000100-(0 1)0-01000????0?00000000000100011000??????????0000010110111010001??0120101003100?1100-021?010????0????00?01?000002?100?0?00????0000?10000000000??0001?10??0?????0??-0100111?1000111001011?1000(0 1)000231001000001000?1000?1100000101001?000011001002101112000111?101111121111011?100100000-??
	Panderichthys_rhombolepis    0?????????????????????????????????????????????????????????3???????????????????????????????????????????????????????????????????????????????????????????????????????????????????????????????????????????????????????????????????????????????????????????0?????????0000?1000000000000000000000000000000000000000?00000000000000000000?000000000000000000010000000??0?000101?0000?0??00-??
	Pederpes_finneyae            0100000010012000100?0??0000?011110100000000000??1000000--01?000000?2010-000000000100?000001?0??0-01??01???0?000?00000???????11100000??0?1??00000?00000?0100010?11200101?31000011???2??0??????????????00?00000??1???0??0???????0???0?????????????0?????0??????????1?01101000?1010?1?1??110?001000?????????????????????????????????????????????????????0111?11110112111111?11112000?0-??
	Tiktaalik_rosaea             01010010100120000001100?1100000110100000000000001000000--03000000000000-0000000001010000000000(0 1)0-0?000000?2---------------?????????????????010--????????1000???002010000-000???????-1?0101001010200000000100000000-0?0000----?-?0?10000000????0?---0--001????00-??0??11??00?11?000?00?0000????000?????0000000?00000?000?0000??0000???0000000?10?0?0?0010000000??0?0?0?010?00000??00-??
	Ventastega_curonica          0?000000000020000011000?110001011010000000000??01000000--00001000011000-00000000010??00000000010-0100????????????????????????????????????????????010111010000??0?????????000????????0?010100??1?20?0?010100000010010?000???0?1??0110?0?0000???0???????0??????????0???111000111?00101101000??000?100?000001000?10000010000110000110000010010001010210101111110?0011?1??010????????00-??
	Whatcheeria_deltae           0000000010002000100000010000011110000000000100001000000--01000000011010-00000000110??00000100?(0 1)0-000001???1?000?00001???????1?00??????????00000?0000000010000010120000003100?1100?0?1?010????????????00???000????0????010--0?10?01000?00000???0???????0????????-10000111?00210100111??11??000000100110100100100000201000000010011010211001002101011?00131?1011011211?121??1112000?0-??
	Ymeria_denticulata           0?1??????????????????????10?0?01?????????????????????????010010000?2000-000000001?00?00000000?10-01000????????????????????????????????????????????????????????????????????????????????????????????????????????????????????????????????????????????????0??????????1001????00?????0?0???????00?0??100?0?00(1 2)?000?100021?0000??010??0?00?01000000101110?0?31??????????????????????????0-??
	Proterogyrinus_scheelei      010000{0 1}0{0 1}001?0001000000?0000000000000000000001000000010--00000000000000-000000000000000000000?00-00{0 1 2}1000000?00000000300001?0100000000000000?00000000001000000020100?1010010111000100?00101?101?11000?1-11000100??00003000--1?00?0020000000001000?0?00?10?????00-10000101001210111111???11?0100000?????1221????0101?111?11001111?11?12???1?00011---2200121211110011111021?11112000?0-??
	Balanerpeton_woodi           000000101001000000000?110000000000000000000?10000000000--10000000000000-000000000011100000100000-0001010001?000000000000000?00000000?000020010000000000000000??022001100110211000100?0000?????????????????00??????????00??????0????????????1?00?000???1??????00-110011011?02101111011??101011100000111112111??0101?111?20002110100?101111?00111?--22021112111100111112?1?11112100?0-??
	Dendrerpeton_acadianum       000000001001000000000?100000000000000000000?00000000000--10000000000000-000000000011000000001110-00?1010001?00000000000001??10000000?00?0?0010000000000000000010220011001002?00?0??0000001??01????00?0??01001221?10013013--2010-110000000001?00000000?10??1?100-10001101?102101111111111(0 1)10111000011111(1 2)21??110101?1?1?11??1111??0?111111?0?11????2202111211110011111021?1111210010-??
	Pantylus_cordatus            00011-0120010000100000000101011001--00000000010110000-0--10100000223010-0111000011000000100011{0 1}102020000001?01101010200000011000012202011101000?01111-101000201022002100110211000110?10001100111212011-100001221011101002112121?113000000001110011011?21??211011111--111001211110111111111--100321-1111221??110101-111-10001111100?111100111011---2202111211110012111021?-110210000-??
	Cardiocephalus_peabodyi      32011-012001100010000?001101121001--00010000210{0 1}10000-0--12100?102231110113?0??0?????0?0111?1??0-20??110002??01?00102???????100001220?0110000010????????1000?0-121012?0??202010?????11010????????????1?????01?????????????????????????00??11?000?1??0?21??2110111?????????????????????????????????????????????????????????????????????????????????????????????????????????????10??0-??
	Cardiocephalus_sternbergi    3?011-01200111???000000001010210?1--00010000210(0 1)10000-0--12100010223100-11300010200000001?101??0-20?111000???????????????????????????????????????????????????????????????????????????1010????????????1-????012?1???1??00??????0???31??00?0111?0?110??????????0???100?101?01??11????1???11?10002?01-?00112?????01?1-1?1-??????10??0???11???010?1---??02?30?????????????????????????0-??
	Pariotichus_brachyops        3?011-01200110???0000???01?????0?1--00010000010110000-0--12????102?3?00-1???0??0??????0??????????????1?0?0????????????????????????????????????????????????????????????????????????????000????????????????????2????????????????????????????????????????????????????????????0??01????????????????????????????????????????????????????????????????????????3-?????????????????????????0-??
	'Euryodus dalyae (composite)'3?011-0120011?0?1000000?1101011001---0010000010010000-0--12100010223000-012000002000000010101??00200111000???02000102???????1000012202011?????10?????????????????????1??????????????110101101111111011-0000012210111010021121?011?310000-011100001100?210?211011110001010012111111111111111000?301-1001121-0100101-111-10000110100-1?11001010?1---2202021????????????????????????00-??
	Euryodus_primus              3?011-0120011000000000001101111001---0010000010110000-0--12100010223010-112000002000000010101??1020?111000???02000102???????1000??220201???000???0111-11?????1012101210??1020100?????1000???????????????00?012?1???1???????????????????????2?????????????????011?10??101?00??11?1111???11?10000?01-???112?????01?1-1?1-???????0??0-1??????010?1---??02?21???11?012111021??110310000-??
	Proxilodon_bonneri           3?011-01200111001000001?21010110?1---001000001011?0?0-0--1210001001?0?0-012?0??0??????001?1?1????10??1?????1?????????????????????????????????????????????????????????????????????????1010????????????????????????????????????????????????????????????????????????????101?01??11?????????????????0?????????????01?1-1??????????????????????0?0???????0??30?????????????????????????0-??
	Huskerpeton_englehorni       3?011-012001110010000?002101011001--00010000210110000-0--121000100?2010-01200000??010?0011101111010211??????????????????????????????????????????????????????????????????????????????020101110111112011-00000122101110100201212?011310000-0011100???00?21??2110111101010100121011111111111110002301-1?01220--100101-111-1000-1-0100-121100101011---2202130211????12?1??21???????0?00-??
	Pelodosotis_elongatum        03011-012001100110000?001001031001--00000000010110010-0--1211-010012010-012?000021010000{0 1}0111111020?1100002??01?10102???????10001121?10110010010?0111-11100011-1220021???00201000????1110?100111001011-000002121011??1102??2?2111?3?0?000011110011210?21??2?00111101010100121011111111110010100301-111122????00101-111-10??1110100-1??????0?011---220212021111??12111021?-110210000-??
	Nannaroter_mckinziei         3?011-012001100??0000?0011010?00?1--0001000001011?0?0-0--12100010113010-012000002001000010101??1020201???????????????????????????????????????????????????????????????????????????????11111100111212011-000002121010?0110???2????1?3??000-01???0?????0??1????10111101????????????????11110010100301-1?11221-??????1-111-1000-1-0100-121111111011---2202120?????????????????????????0-??
	Micraroter_erythrogeios      03011-012001110110000?000001030001--00010000210{0 1}{0 1}0010-0--12100010113010-012000002000000010101??102021100000?00101010200001001000012200011000002?????????1000?0-1??0??????102110??????11101100111001011-0000021210111?1002?12?211113000000011110001110?21??211011??0???????????????????????????0301-1?11221-??????1-111-100?-1-0100-1211?1?01011---2202130??????????1?????-?????0?00-??
	Eocaecilia_micropodia        3301?-0?-1----0000000?011101121001--00011---0?011100?----120000000000010013000011013{0 1}0?0---????101?3?110002?002?00-02?????0111010122-201121000013??????????????022012100??0?011001?1?-0000011110210011-00110221111?203003--30?011?010-00--12?20001001?10??1?010?111--101100211111001111-0110000001-10011------01-1-1----000----------110000101010222011202--11??0-111021?-01?21??10-??
	Carrolla_craddocki           3?021-1-2?0100???01000?0210?130001-----00?002-20---01----1211-010123001101300000-1120001100111110103111?????????????????????????????????????????????????????????????????????????????--01011111110000?1-1000022?111?101100?12?21111310000-011120111001?21??-100111111010100121011101111111111012301-110122-----0101-111-1000-?-?100?11-----01011---2202130??????????1?????????????011??
	Quasicaecilia_texana         3?121-1-1001001--01000??210?220001--000000012-20---0100--121??????????????310?0??1120?0????????1?????1???????????0???????????????????????????????????????????????????????????????????-0101?0111121?011-100002221110??110???2???11?3?0000-01111001??0212101-11011?11--101???21011???1111?11110?23????????????????????????????????????????????????????021302?????????1??????????????11??
	Llistrofus_pricei            3?011-012001100110100010200?020001-----1000121000011000--12?00000111000-0111000021010000110111110102111???1?011?00002???????10000?2200??????00???????????????????????01?????????????-0110111011?012011-000002221011101002002??0?1?010000?00111001?100-21??2??01?1101?10100121111111111110110100301-1111221----0101-111-1000-1-0100-101100111011---2202121?????????1110????????????0-??
	Aletrimyti_gaskillae         32011-012001111--00000001102121101-----10000210?1011000--12100010013000-012100002100000010101111020211??????????????2???????????????????????????????????????????????????????????????-21111101111011011-0000022210111010021121-0111310000-0111100?1000-21012110111101010100121011111111111110002301-1?01220--110101-111-1000-1-0100-121110-11011---220213021111??12111021?-?1?21?000-11
	Dvellecanus_carrolli         3?011-01200111???00000001102120001-----1000021011011000--12100011013000-012100002100000010011110-20211??????????????????????????????????????????????????????????????????????????????-21111100111011011-000002221011101102112120110310000-0111100?1000-21012110111101010100121011011111111010002301-1?01220--110101-111-1000-1-0100-121110-11011---2202130??????????1?????????????00-11
	Rhynchonkos_stovalli         3?011-012001111--00000001102210001-----1000121000110000--12100010013010-0121000021000000100?1111020211??????????????????????????????????????????????????????????????????????????????-11101110111211011-00000222101010110211212011131000000111100?1100-21012110111101010100121011111111111110002301-1?01220--100101-111-1000-1-0100-121110-01011---2202130??????????1?????????????00-11
	Diabloroter_bolti            3?021-1-?????????0100???21??1300?1-----10?002-20---?1----12???0100?1000-013?0??0??????01?????????1???110??3?0?1000????????001?00?12??????000000?0??????????????02??1?1????02?11?0????-010??????????0????????????????????0?????111?3???0?-0???????1????2???-?????1????101?0121011??????????????????????12???????1?????????00??-???????-----01011---??0?1302???1?0??11?021????0?100?10??
	Joermungandr_bolti           33021-0-?001110?00000???21020300?1--000100000-20---11----12?00?000?3?00-0?2?0??0??????011??1???1010?1110?02?0110?0002?????011?00?1???????010000?0??????????????????1??????????????????010????????????????????????????????????????????????????????????????????0??1????101??021011???1???1????????0??????????????101?111??????1?????????????010?1---2?0?1302????????11?0???1????????????
	Batropetes_fritschi          3?021-1-200100???01000??210?130001-----00?002-20---01----1211-010123001101300000-11200011001111101031110??3?0?1000????????001?00?12??????000000?01111-10???????02??1?1001102?1100110--010???????0??0?1-?00??22???1????100?12??111?3??000-01??2011100??2???-1?0111111010100121011?01111111111012301-110122-----0101-111-1000-?-?100?11-----01011---220213021111?01211?021?11102100?11??
	Captorhinus_laticeps         0102011-20011000101000000101031101--000000000--0---0100--11000001123010-0111001021000-00100111(0 1)101021000001?0020000021----0110000102220010010011311100110?1?101022101100000201000110--01011111??2010?1-100002221-110030021121211103000000001000101001021??2?100-1?1-0101001210111111111111--111221---0122-?-100101-111-1000?1?0100-121110-11011---22021202-111?-12111021?-111210000?10
	Infernovenator_steenae       33021-0100011-1--000000021011210?1--00001---0101110-000--11000????????????3?0?????????01100??1110????100002?01100010200001??000011?10200121100003????????????????????????2???11??????1100????????????????????????????????10?????1?????00-01??1???????????????0111????1?1??121111??????????????????????????????01???????10???????????????????????????0?1302????????11?0????????????????
	Brachydectes_newberryi       23021--100010-1--00000012101120001--00001---0101110-000--11000000013000-01310000110200011001111102031100002?01100010200001010000112102001211000031110-11000001001001{0 1}11?12021110??10?110011111110000?1-000002221110101002102121111310000-011110011002?2???211011111--10100121111111111111111012301-1001220--100101-111-1000-1-0100?121110-01011---2200130211110012111121??11?2100012??
	Nagini_mazonensis            33021--1?????-1--000000?21011200?1--00001---0101110-000--11000????????????3?0?????????01100??1110????100002?01100010200001??000011?10200121100003????????????????????????2???110??10?1100????????????????????????????????10?????1?????00-0???1??????????????????1????1?1??121111??????????????????????????????01???????10?????????????????0?011---??0?1302??--??-----0-----------?????
	Greererpeton_burkemorani     0200000100110000000000012100030101-----0000000001000000--00000000000000-000000000000000000000100-0000010002?00000000000000??10100000?0000211100000-010000000111011011110100201010--0?00001010?1?1000?00000001001-10103003--1?10-111000000001100000000-100??0?00-110011010002110101011111010000001011101221001101001011?(1 2)1000100100?1200011101101102111111210110011111111?1111200000-??
	Seymouria_baylorensis        0100000010010000000000000000010000100000000001000000000--00000000012010-1000000010000000000000{0 1}{0 1}-2000001001?000000{0 1}02000010010000000000110000010011000100100102012101000000111100?00?00101?1011?0020?1-110001021-1110310-??1?11-100000111001010010?00?1???1??00-11011111001211111111111101111111000111122110110101-111-11001111100-111111-11211---220011021111011211102111111210000-10
	Limnoscelis_paludis          0101010110010000100000000000001001000000000001100010000--12100001022010-0011001010010000000101{0 1}0-0010110000?000000002000000010000000000100000010011000??0100?0?022101010010111000110?00001?1011?0020?1-110011021-11103001001?111102010111011000101?00?2???1?000-1101110111121011111111111111111221-11012200-100101-111-1100-1-0100-121110-11011---2202130211110112111021?-111210000-10
	Branchiosauridae             311100100001210000000?10100001000020???0000010000010010--11000000010000-00{0 1}0000{0 1}1?13010????????0-?????020010000?00?0000?0?0000000?????0?1200200?00-000??000????20000101?120211010--0?0010?????????????????????????????11??????????????00??????0?????0?1??????10-1????????????????????????????????????????????????????????????????????????????????????????????????????????????310??0-??
	Micromelerpetontidae         311100100001010000100?1000000{0 1}000000???0000?11000010010--01000000000000-00?010000?13100???????????????010000000?00?0000?0?00000?0?????0?1210000?00-000??000????20001101?120211010--0?0001?????????????????????????????01???????????????0??????00?0??0?1??????10-1????????????????????????????????????????????????????????????????????????????????????????????????????????????310??0-??
	Tersomius_texensis           2?0100{0 1}010010{0 1}00001101100000010000{0 1}00010000?10001000000--1100000000000{0 1}00{0 1}0010000?131100000000{0 1}0-0101010?0??????????1???????????????????????????????????????????????????????????0????0001????????????01???????????????00??????0???????00???1?200100?0?1??????1??100101010000101111011111?1010100000110112111110101-111-10002110100?10111?-010101012011111??????????????????????0??0-11
	Ecolsonia_cutlerensis        0?11000110011100001001102020000000011210000000001000000--1000000001{0 1}010-000010000?1210000000?0{0 1}0-0?000?000??00010100000001011000????????????100?????????0000?010?11??0?0?100110?0????0000?????????????????????????????0???????????????00?????100????0?1??????10-1????????????????????????????????????????????????????????????????????????????????????????????????????????????3101?0-??
	Acheloma_spp.                0?010001100??000001001?020200000000111100?0000001000000--10000?00011010-000010000?12?000?0100??0-01?00?000??00000000000000?01000??????????001???????????000????02210?1001?0?????0????0000?0001101000101001002111010002003--2?10-100001001001110110200?1??????10-10011101010210111111111101011100101101122111110101-111-10002110100?101111-000110002011111211110?12111121??1113101?0-??
	Eryops_megalocephalus        010100?11000-000000?001?0000000100?00000000000000000000--10000000000010-000000000?121000?00????0?????0?0?01?00000000000000001000??????????0000??00-000?000000??02211?10010?1???0?000?00011001111000011-000002111011100003--1?10-110001000001110000201?1?????000-11001111010210111101111100011100001111122100110101-111?20001110100?101111?00011???2001111211110-111111211?1113101{0 1}0-??
	Doleserpeton_annectens       3?010010100100000010011?0000010000200000000?10000010000--11000000000001001001001{0 1}?13110000000000-010?010001?00{1 2}?0000200?0??110000?12220??2??200?????????010????????????0??0?????0????0001001011?1100?01001002211?10113103--2010-111101000001120010000?1???0?010-1200110100021011110111110110000001--011121??100101-1---10002110101?101100001010101201113021111?0111110210-01-310110-??
	Caudata                      -2{0 1}11---00012-0110100-1000002{1 2}0001--00001---0-21----1-0--120000000{0 1}0001001{2 3}002011015{0 1}-0002-2-2-0-10{2 3}010{1 2}003{0 1}0120000020100100111011222201120020013---------1--11112001001120211000{0 1}00?-10000101101(0 1)(0 1)01(0 1)100100221111-20?0(0 1)3--30(1 2)0-10(0 3)(0 1)0-000?122201{0 1}1{0 1}0(0 1)?1???1?(0 1)10-1-1--1-110(0 1)(1 2)1?110(0 1)(0 1)-1-1??????????????????????????????????????????????????????????????????????????????????????310110-??
	Anura                        -1111----1----1--{0 1}100-10-0002100002000101---0-20----1-0--120000000{0 1}00010010001011014{0 1}-0002-{1 2}12-0-11301001030012-000021-----1101011122201120020013---------10110011001000101211001100?-0??0010110010011-00100221111?20?1(0 1)3--3010-101(0 1)0-0000(0 1)2220110{0 1}0(0 1)?1???1?(0 1)10-121--1????????????????1??????????????????????????????????????????????????????????????????????????????????????310110-??
	Albanerpetontidae            3?011---1001211--1100?0?20001100012-00001---1-21---01-0--11000-000??1011012?0?00???3???002-2-111021301?000{0 1}?012?00002??????011001122220122002001????????--1????0???0???0??0??10?0?0??-1???????????????????????????????????????????????00??1??201??????1?????010-1-1--?????????????????1??????????????????????????????????????????????????????????????????????????????????????31?110-??
	Micropholis_stowi            20{0 1}1000{0 1}10012100000{0 1}0110{0 1}000000000000000000010000001000--1-0000000{0 1}{0 1}000-00001000001311000000111100101000003?000?00001?????011010?0002?0?1200200??0-00000010001?120001100000201000100?0011????????????01???????????????{0 1}0??????????????00?????200000?0?1??????10-1000110110021011110111?10?{0 1}1{0 1}100000110122111110101-111-11??2110100?10?????0?01????201111121111011111102?0?01-3101?0-??
	Eoscopus_lockardi            2?01001{0 1}100101000011011?000000000020{0 1}210000?10000010010--11000000000000-000010000?1311000000?{0 1}?0-?0?00?0001000000000100001011000???0200?{0 1}200200100-00000010????0110?21001{0 1}0201000100?0001????????????01???????????????01??????0???????00??????0?000?0?1??????10-1000110110021011110111?101010100000110122111000111-111-10002110100?101111?0001????20011102??1101111110?????1?3101?0-??
	Tambachia_trogallas          2?01000110010000001001102020000000001110000000001000000--11000000011010-000010000?121000??1{0 1}1??0-01??01000??0???00?00??????01?0???????????00?0?????????????????01001??????0?????0????0001?????????????????????????????????????0???????????????0?0?0???1??????10-1001110111121011110111?10????100001111?22?????0101-1?1-10??2110100?10?????0?01?????0011112??1101??111?????11?31???0-??
	Triadobatrachus_massinoti    21111-1-??????0--0100???????21???020-0101---0?20--?-000--12???????????????0??10??014{0 1}?0????????0??????00103?012-00?021----011010?1???20{0 1}1?002001{0 3}-------?-10???010001100?{1 2}12-1001?0??-0???????????????????????????????10??????0???????00?????2011?0???1??????10-?21--1???????????????????????????????????????????????????????????????????????????????????????????????????????31?110-??
	Gerobatrachus_hottoni        2111001010012100001101?000?02100002000000???00000010010--??000000000000-0120010120141100???????0-?1??1?0??3??01?????2??????11?0??12??2?1?201200?????????0100????1?00?1?1?1?2???0???0??001?????????????????????????????10?????????????????????201??????1??????1??120?1101?0021011110111?1?1111?2001-100122?????01?1?111-10?????0??0????????????????201113021111????11?0???????31???0-??
	Platyrhinops_lyelli          210100?01001?10000010?1100?0200000200000000010000010010--1110000000000100?0010?0??131100000201?0-?0??010000??02-0000100??0?110000102?2?1?200200?00-0????0100???01??0111010?2?1000??0?0001????????????01???????????????00??????????????00?????200?0??0?1??????1??10011101?102101111011??101011100(0 1)00111122111110101-111-1000211?100-101111-00010000220111121111?0111110210?01?3101?0-??
	Amphibamus_grandiceps        211100?01001010000000?1000?0200000200000000?1000001001???111000000000010010010010?13110000?????0-0????10001??00?0000200??00110000?00?2?1?200200?00-00000010000?0?1?0100?1102?1?00??0?0001????????????01???????????????11??????????????00??????00000?0?1??????1??12??????????????????????????????0????????????????????????????????????????????????????????????????????????????3101?0-??
	Lethiscus_stocki             230100010001110011100011200101101000000001--01101001010--?2000000012000-011000000110000000000000-000001???2??120000021----01111(0 1)102222001210110-????????????????????????????????????0-1101000010000111-00000000000-000000--0010-110000000001?00010000-001?00100-1000110100021011001010101011???001010?0001000-100???10010110110010?10111?-010102002000130211----0--1?????1???--?-00-??
	Coloraderpeton_brilli        13010001000111001000????????01001000100010--01001000010--02000000012100-010?00002100000000000000-000001---2??120000021----01111(0 1)102222001210110-????????????????????????????????????0-1101000010000111-00000000000-000000--0010-110000000001?000?0?00-001100000-?000110?000?10?00?1010100010000001?-0000010?0-1000{0 1}110?10110110010-10111?-01011???20?0130???-----?-1?????1???--?-00-??
	Edops_craigi                 0100000010002000000000000000001100000000000100000000000--10000000011000-000000000112000000001??0-10000??????????00??????????????????????????????????????????????????????????????????000011001111000011-000001101011100003--1010-1100000000011100002-1?1??????00-10001111010210111111111100011100101111122100100?01-111-10000110100?101111?00011---2202111????100????1????111?21?0?0-??
	Petrolacosaurus_kansensis    02020111200100001010000?0101011101--0000000100000011000--12000000011010-0111001021000000000012---00211100?0??020000021----001000000202001011001131111101010-0010111001000102?1000110-00101?10???0?10?1-?00002221-11003012112?211113000000001110101000?21??2??010?101110100121011111111?10?11111001-1111221--100101-111-10001110100?1??????????????????????????????????????????100?0-11
	Ophiacodon_uniformis_        0102010010012000101000100101011101-----0000101100001000--12000000011110-01010010210000000011111111021110??0?00200000200100001000000212010010001001101011010010102210010001020000011000010111011?1020?1-110011021-11103001--30111102010101011100101002?20????000-1101011100121011111111111111011221-1101221--110101-111-1000-1-0101-121110-01211---22021302111101121110211-111210000-10
	Baphetes_spp.                0?00001010011000000100000000010110000000010100001000000--0100000000?000-001000000000?00000100??0-0100010????000??000000?00??????????????????00???0????101001????121?2????100????????00011????????????1-?100010110100??0?0--1010?011000000003?000?0?0??1??????0?-010011?1010110110101111100011100000111????????????????????????????????????????0010?200111?111100??1?1????111120???0-??
	Eucritta_melanolimnetes      00000000100110000000000?0000210010001000000000001000000--1100?0000?1000-0000000?0?00?00000000??0-0???0?????00????0????????????????????????00000??000010010000??01211001??100?1100??0??010????????????1-?100012?1?1?0??0???????????1????0??????????????1????????-11011101010210111101????0?1011000??????0?????????1-???????????????????????0?01?????20011121111?01211102??1111200??0-??
	Dimetrodon_spp.              0102010010112000101000000001001101-----00000001000-0000--12000000023110-0111001021000000111102-112110110?????1200000201100001000010?????0?10001??1111-11????????2210?1000002010000000-1101?1111?1020?1-110011121?1110300?0030111102010100001000101002020211?00001101011101121111111111110111111221-1101221--100101-111---00-1-0101-121110-11011---22021302111101121110211-111210000-10
	Opisthodontosaurus_carrolli  1?02??0?200110001000??0011010?0101-----100000??0???0?????12100000213010-111100102100000011111??0-10201???????12??0002???????1000??????????1?00???1111-11--1-1010221001000002110?????-?0001??????????????????????????????????????????????????????????????1?2?????1??????????????????????????????1???????????????????????????????????????????????????????????????????????????????0??0-10
	Odonterpeton_triangulare     1?021-01?001110010000?0?2?????00?1--0??100002-20---11----12?0??00012?10-0?2?0?102100?00110?1???1010??110?0???110?0002???????1?0?11???????00?00?????????????????????1?01?2?????????????000????????????????????????????????????????????????????????????????????0??1101?101??021011?111???10?10100101??????2??????101?111???00?1?????????????010?1???20?01302??11????1110????????????1211
	Bromerpeton_subcolossus      3?0?1-1??0?100???0000?0????2??00???????00?000??0?????????1211-?10023000-00?????0???????1???????????????0????????????????????????????????????????????????????????200111000??????????????00????????????????????????????????????????????????????????????????????????????1????1??01?????????????????0??????????????1??????????????????????????010??????????30???11??????1??????1??1?0?0-??
	Tambaroter_carrolli          2?011-012001110?10000?0011010300?1--00000?00010010010-0--12100?10012000-0?2????02?????00?0111??1020?0100?????????????????????????????????????????????????????????????????????????????1110???????????????0???2?????????00?????????????????????????????????????????????101?0121011???1????0???????0?????????????0101-111-????????????1??????????1---??0?130?????????????????????????0-??

;

END;
BEGIN ASSUMPTIONS;
	TYPESET * UNTITLED   =  unord:  1 -  374;

END;

BEGIN MESQUITECHARMODELS;
	ProbModelSet * UNTITLED   =  'Mk1 (est.)':  1 -  374;
END;

Begin MESQUITE;
		MESQUITESCRIPTVERSION 2;
		TITLE AUTO;
		tell ProjectCoordinator;
		timeSaved 1696963279219;
		getEmployee #mesquite.minimal.ManageTaxa.ManageTaxa;
		tell It;
			setID 0 4897592968813884373;
			tell It;
				setDefaultOrder  0 1 2 3 4 5 6 7 8 9 10 11 12 13 14 15 24 17 32 32 20 20 21 22 23 24 25 26 27 57 63 63 64 65 28 80 31 32 57 33 34 35 36 37 39 40 41 42 43 44 45 46 47 48 49 50 51 52 53 54 57 58 59 60 65 66 66 67 68 39 70;
				attachments ;
			endTell;
		endTell;
		getEmployee #mesquite.charMatrices.ManageCharacters.ManageCharacters;
		tell It;
			setID 0 6605800557590130524;
			mqVersion 340;
			checksumv 0 3 4250656334 null  getNumChars 374 numChars 374 getNumTaxa 71 numTaxa 71   short true   bits 2305843009213694015   states 63   sumSquaresStatesOnly 66293.0 sumSquares -3.08982963234635E20 longCompressibleToShort false usingShortMatrix true   NumFiles 1 NumMatrices 1;
			mqVersion;
		endTell;
		getWindow;
		tell It;
			suppress;
			setResourcesState false false 100;
			setPopoutState 300;
			setExplanationSize 0;
			setAnnotationSize 0;
			setFontIncAnnot 0;
			setFontIncExp 0;
			setSize 1499 710;
			setLocation 20 276;
			setFont SanSerif;
			setFontSize 10;
			getToolPalette;
			tell It;
			endTell;
			desuppress;
		endTell;
		getEmployee  #mesquite.trees.BasicTreeWindowCoord.BasicTreeWindowCoord;
		tell It;
			makeTreeWindow #4897592968813884373  #mesquite.trees.BasicTreeWindowMaker.BasicTreeWindowMaker;
			tell It;
				suppressEPCResponse;
				setTreeSource  #mesquite.trees.StoredTrees.StoredTrees;
				tell It;
					laxMode;
					setTreeBlock 1;
					toggleUseWeights off;
				endTell;
				setAssignedID 1256.1667064913164.2090614451869251332;
				getTreeWindow;
				tell It;
					setExplanationSize 30;
					setAnnotationSize 20;
					setFontIncAnnot 0;
					setFontIncExp 0;
					setSize 1399 638;
					setLocation 20 276;
					setFont SanSerif;
					setFontSize 10;
					getToolPalette;
					tell It;
						setTool mesquite.trees.BasicTreeWindowMaker.BasicTreeWindow.arrow;
					endTell;
					getTreeDrawCoordinator #mesquite.trees.BasicTreeDrawCoordinator.BasicTreeDrawCoordinator;
				tell It;
					suppress;
					setTreeDrawer  #mesquite.trees.SquareLineTree.SquareLineTree;
					tell It;
						setNodeLocs #mesquite.trees.NodeLocsStandard.NodeLocsStandard;
						tell It;
							branchLengthsToggle off;
							toggleScale on;
							toggleBroadScale off;
							toggleCenter on;
							toggleEven on;
							setFixedTaxonDistance 0;
						endTell;
						setEdgeWidth 4;
						showEdgeLines on;
						orientUp;
					endTell;
					setBackground White;
					setBranchColor Black;
					showNodeNumbers off;
					showBranchColors on;
					labelBranchLengths off;
					centerBrLenLabels on;
					showBrLensUnspecified on;
					showBrLenLabelsOnTerminals on;
					setBrLenLabelColor 0 0 255;
					setNumBrLenDecimals 6;
					desuppress;
					getEmployee #mesquite.trees.BasicDrawTaxonNames.BasicDrawTaxonNames;
					tell It;
						setColor Black;
						toggleColorPartition off;
						toggleColorAssigned on;
						toggleShadePartition off;
						toggleShowFootnotes on;
						toggleNodeLabels on;
						toggleCenterNodeNames off;
						toggleShowNames on;
						namesAngle ?;
					endTell;
				endTell;
					setTreeNumber 1;
					setTree '(67,((36,63),(68,(15,(18,(((24,(25,(23,71))),((20,19),(16,17))),(21,(22,((29,(69,34)),((31,30),(32,((37,38,39),(70,(28,(33,(27,35))))))))))))))));';
					setTreeAnnotation Stict_consenus_tree;
					setDrawingSizeMode 0;
					toggleLegendFloat on;
					scale 0;
					toggleTextOnTree off;
					getInfoPanel;
					tell It;
						btspOpen true;
						apOpen false;
					endTell;
					toggleInfoPanel off;
					togglePrintName on;
					showWindow;
				endTell;
				desuppressEPCResponse;
				getEmployee #mesquite.trees.ColorBranches.ColorBranches;
				tell It;
					setColor Red;
					removeColor off;
				endTell;
				getEmployee #mesquite.ornamental.BranchNotes.BranchNotes;
				tell It;
					setAlwaysOn off;
				endTell;
				getEmployee #mesquite.ornamental.ColorTreeByPartition.ColorTreeByPartition;
				tell It;
					colorByPartition off;
				endTell;
				getEmployee #mesquite.ornamental.DrawTreeAssocDoubles.DrawTreeAssocDoubles;
				tell It;
					setOn on;
					toggleShow consensusFrequency;
					toggleShow posteriorProbability;
					toggleShow bootstrapFrequency;
					toggleShow consensusFrequency;
					toggleShow posteriorProbability;
					toggleShow bootstrapFrequency;
					setDigits 4;
					setThreshold ?;
					writeAsPercentage off;
					toggleCentred off;
					toggleHorizontal on;
					toggleWhiteEdges on;
					toggleShowOnTerminals on;
					setFontSize 10;
					setOffset 0  0;
				endTell;
				getEmployee #mesquite.ornamental.DrawTreeAssocStrings.DrawTreeAssocStrings;
				tell It;
					setOn on;
					toggleCentred on;
					toggleHorizontal on;
					setFontSize 10;
					setOffset 0  0;
					toggleShowOnTerminals on;
				endTell;
				getEmployee #mesquite.trees.TreeInfoValues.TreeInfoValues;
				tell It;
					panelOpen false;
				endTell;
			endTell;
			makeTreeWindow #4897592968813884373  #mesquite.trees.BasicTreeWindowMaker.BasicTreeWindowMaker;
			tell It;
				suppressEPCResponse;
				setTreeSourceEditMode #mesquite.trees.StoredTrees.StoredTrees;
				tell It;
					laxMode;
					setTreeBlock -2147483647;
					toggleUseWeights off;
				endTell;
				setAssignedID 1288.1667071646927.7389784208769874123;
				getTreeWindow;
				tell It;
					setExplanationSize 30;
					setAnnotationSize 20;
					setFontIncAnnot 0;
					setFontIncExp 0;
					setSize 1399 638;
					setLocation 20 276;
					setFont SanSerif;
					setFontSize 10;
					getToolPalette;
					tell It;
						setTool mesquite.trees.BasicTreeWindowMaker.BasicTreeWindow.arrow;
					endTell;
					getTreeDrawCoordinator #mesquite.trees.BasicTreeDrawCoordinator.BasicTreeDrawCoordinator;
				tell It;
					suppress;
					setTreeDrawer  #mesquite.trees.SquareLineTree.SquareLineTree;
					tell It;
						setNodeLocs #mesquite.trees.NodeLocsStandard.NodeLocsStandard;
						tell It;
							branchLengthsToggle off;
							toggleScale on;
							toggleBroadScale off;
							toggleCenter on;
							toggleEven on;
							setFixedTaxonDistance 0;
						endTell;
						setEdgeWidth 4;
						showEdgeLines on;
						orientUp;
					endTell;
					setBackground White;
					setBranchColor Black;
					showNodeNumbers off;
					showBranchColors on;
					labelBranchLengths off;
					centerBrLenLabels on;
					showBrLensUnspecified on;
					showBrLenLabelsOnTerminals on;
					setBrLenLabelColor 0 0 255;
					setNumBrLenDecimals 6;
					desuppress;
					getEmployee #mesquite.trees.BasicDrawTaxonNames.BasicDrawTaxonNames;
					tell It;
						setColor Black;
						toggleColorPartition off;
						toggleColorAssigned on;
						toggleShadePartition off;
						toggleShowFootnotes on;
						toggleNodeLabels on;
						toggleCenterNodeNames off;
						toggleShowNames on;
						namesAngle ?;
					endTell;
				endTell;
					setTreeNumber 1;
					setTree '(67,((36,63),(68,(15,(18,(((24,(25,(23,71))),((20,19),(16,17))),(21,(22,((29,(69,34)),((31,30),(32,((37,38,39),(70,(28,(33,(27,35))))))))))))))));';
					setTreeAnnotation 50%_majority_rule_tree;
					setDrawingSizeMode 0;
					toggleLegendFloat on;
					scale 0;
					toggleTextOnTree off;
					togglePrintName on;
					showWindow;
				endTell;
				setEditMode 'Modified, based on Untitled Tree+';
				desuppressEPCResponseNORESET;
				getEmployee #mesquite.trees.ColorBranches.ColorBranches;
				tell It;
					setColor Red;
					removeColor off;
				endTell;
				getEmployee #mesquite.ornamental.BranchNotes.BranchNotes;
				tell It;
					setAlwaysOn off;
				endTell;
				getEmployee #mesquite.ornamental.ColorTreeByPartition.ColorTreeByPartition;
				tell It;
					colorByPartition off;
				endTell;
				getEmployee #mesquite.ornamental.DrawTreeAssocDoubles.DrawTreeAssocDoubles;
				tell It;
					setOn on;
					toggleShow consensusFrequency;
					toggleShow posteriorProbability;
					toggleShow bootstrapFrequency;
					toggleShow consensusFrequency;
					toggleShow posteriorProbability;
					toggleShow bootstrapFrequency;
					setDigits 4;
					setThreshold ?;
					writeAsPercentage off;
					toggleCentred off;
					toggleHorizontal on;
					toggleWhiteEdges on;
					toggleShowOnTerminals on;
					setFontSize 10;
					setOffset 0  0;
				endTell;
				getEmployee #mesquite.ornamental.DrawTreeAssocStrings.DrawTreeAssocStrings;
				tell It;
					setOn on;
					toggleCentred on;
					toggleHorizontal on;
					setFontSize 10;
					setOffset 0  0;
					toggleShowOnTerminals on;
				endTell;
				getEmployee #mesquite.trees.TreeInfoValues.TreeInfoValues;
				tell It;
					panelOpen false;
				endTell;
			endTell;
			makeTreeWindow #4897592968813884373  #mesquite.trees.BasicTreeWindowMaker.BasicTreeWindowMaker;
			tell It;
				suppressEPCResponse;
				setTreeSourceEditMode #mesquite.trees.StoredTrees.StoredTrees;
				tell It;
					laxMode;
					setTreeBlock -2147483647;
					toggleUseWeights off;
				endTell;
				setAssignedID 1052.1696529762768.108210889112066159;
				getTreeWindow;
				tell It;
					setExplanationSize 30;
					setAnnotationSize 20;
					setFontIncAnnot 0;
					setFontIncExp 0;
					setSize 1399 638;
					setLocation 20 276;
					setFont SanSerif;
					setFontSize 10;
					getToolPalette;
					tell It;
						setTool mesquite.trees.BasicTreeWindowMaker.BasicTreeWindow.arrow;
					endTell;
					setActive;
					getTreeDrawCoordinator #mesquite.trees.BasicTreeDrawCoordinator.BasicTreeDrawCoordinator;
				tell It;
					suppress;
					setTreeDrawer  #mesquite.trees.SquareLineTree.SquareLineTree;
					tell It;
						setNodeLocs #mesquite.trees.NodeLocsStandard.NodeLocsStandard;
						tell It;
							branchLengthsToggle off;
							toggleScale on;
							toggleBroadScale off;
							toggleCenter on;
							toggleEven on;
							setFixedTaxonDistance 0;
						endTell;
						setEdgeWidth 4;
						showEdgeLines on;
						orientUp;
					endTell;
					setBackground White;
					setBranchColor Black;
					showNodeNumbers off;
					showBranchColors on;
					labelBranchLengths off;
					centerBrLenLabels on;
					showBrLensUnspecified on;
					showBrLenLabelsOnTerminals on;
					setBrLenLabelColor 0 0 255;
					setNumBrLenDecimals 6;
					desuppress;
					getEmployee #mesquite.trees.BasicDrawTaxonNames.BasicDrawTaxonNames;
					tell It;
						setColor Black;
						toggleColorPartition off;
						toggleColorAssigned on;
						toggleShadePartition off;
						toggleShowFootnotes on;
						toggleNodeLabels on;
						toggleCenterNodeNames off;
						toggleShowNames on;
						namesAngle ?;
					endTell;
				endTell;
					setTreeNumber 1;
					setTree '(4,(6,(8,(9,(11,(5,(3,((60,61),((7,10),(2,(40,((1,12),((65,66),((((13,14),((55,(46,47)),((54,(58,(45,(49,(59,(57,(((26,52),50),(51,56)))))))),53,(43,44)))),(62,48)),(41,(42,((67,64),((36,63),(68,(15,(18,((((20,19),(16,17)),(24,(25,(23,71)))),(21,(22,((29,(69,34)),((31,30),(32,((37,38,39),(70,(28,(33,(27,35))))))))))))))))))))))))))))))));';
					setDrawingSizeMode 0;
					toggleLegendFloat on;
					scale 0;
					toggleTextOnTree off;
					togglePrintName on;
					showWindow;
				endTell;
				setEditMode 'Edited, based on Default Symmetrical Tree+';
				desuppressEPCResponseNORESET;
				getEmployee #mesquite.trees.ColorBranches.ColorBranches;
				tell It;
					setColor Red;
					removeColor off;
				endTell;
				getEmployee #mesquite.ornamental.BranchNotes.BranchNotes;
				tell It;
					setAlwaysOn off;
				endTell;
				getEmployee #mesquite.ornamental.ColorTreeByPartition.ColorTreeByPartition;
				tell It;
					colorByPartition off;
				endTell;
				getEmployee #mesquite.ornamental.DrawTreeAssocDoubles.DrawTreeAssocDoubles;
				tell It;
					setOn on;
					toggleShow consensusFrequency;
					toggleShow bootstrapFrequency;
					toggleShow posteriorProbability;
					toggleShow consensusFrequency;
					toggleShow posteriorProbability;
					toggleShow bootstrapFrequency;
					setDigits 4;
					setThreshold ?;
					writeAsPercentage off;
					toggleCentred off;
					toggleHorizontal on;
					toggleWhiteEdges on;
					toggleShowOnTerminals on;
					setFontSize 10;
					setOffset 0  0;
				endTell;
				getEmployee #mesquite.ornamental.DrawTreeAssocStrings.DrawTreeAssocStrings;
				tell It;
					setOn on;
					toggleCentred on;
					toggleHorizontal on;
					setFontSize 10;
					setOffset 0  0;
					toggleShowOnTerminals on;
				endTell;
				getEmployee #mesquite.trees.TreeInfoValues.TreeInfoValues;
				tell It;
					panelOpen false;
				endTell;
			endTell;
		endTell;
		getEmployee  #mesquite.charMatrices.BasicDataWindowCoord.BasicDataWindowCoord;
		tell It;
			showDataWindow #6605800557590130524 #mesquite.charMatrices.BasicDataWindowMaker.BasicDataWindowMaker;
			tell It;
				getWindow;
				tell It;
					getTable;
					tell It;
						rowNamesWidth 133;
					endTell;
					setExplanationSize 30;
					setAnnotationSize 20;
					setFontIncAnnot 0;
					setFontIncExp 0;
					setSize 1399 638;
					setLocation 20 276;
					setFont SanSerif;
					setFontSize 10;
					getToolPalette;
					tell It;
						setTool mesquite.charMatrices.BasicDataWindowMaker.BasicDataWindow.ibeam;
					endTell;
					setTool mesquite.charMatrices.BasicDataWindowMaker.BasicDataWindow.ibeam;
					colorCells  #mesquite.charMatrices.NoColor.NoColor;
					colorRowNames  #mesquite.charMatrices.TaxonGroupColor.TaxonGroupColor;
					colorColumnNames  #mesquite.charMatrices.CharGroupColor.CharGroupColor;
					colorText  #mesquite.charMatrices.NoColor.NoColor;
					setBackground White;
					toggleShowNames on;
					toggleShowTaxonNames on;
					toggleTight off;
					toggleThinRows off;
					toggleShowChanges on;
					toggleSeparateLines off;
					toggleShowStates on;
					toggleAutoWCharNames on;
					toggleAutoTaxonNames off;
					toggleShowDefaultCharNames off;
					toggleConstrainCW on;
					toggleBirdsEye off;
					toggleShowPaleGrid off;
					toggleShowPaleCellColors off;
					toggleShowPaleExcluded off;
					togglePaleInapplicable on;
					toggleShowBoldCellText off;
					toggleAllowAutosize on;
					toggleColorsPanel off;
					toggleDiagonal on;
					setDiagonalHeight 80;
					toggleLinkedScrolling on;
					toggleScrollLinkedTables off;
				endTell;
				showWindow;
				getWindow;
				tell It;
					forceAutosize;
				endTell;
				getEmployee #mesquite.charMatrices.AlterData.AlterData;
				tell It;
					toggleBySubmenus off;
				endTell;
				getEmployee #mesquite.charMatrices.ColorByState.ColorByState;
				tell It;
					setStateLimit 9;
					toggleUniformMaximum on;
				endTell;
				getEmployee #mesquite.charMatrices.ColorCells.ColorCells;
				tell It;
					setColor Red;
					removeColor off;
				endTell;
				getEmployee #mesquite.categ.StateNamesStrip.StateNamesStrip;
				tell It;
					showStrip off;
				endTell;
				getEmployee #mesquite.charMatrices.AnnotPanel.AnnotPanel;
				tell It;
					togglePanel off;
				endTell;
				getEmployee #mesquite.charMatrices.CharReferenceStrip.CharReferenceStrip;
				tell It;
					showStrip off;
				endTell;
				getEmployee #mesquite.charMatrices.QuickKeySelector.QuickKeySelector;
				tell It;
					autotabOff;
				endTell;
				getEmployee #mesquite.charMatrices.SelSummaryStrip.SelSummaryStrip;
				tell It;
					showStrip off;
				endTell;
				getEmployee #mesquite.categ.SmallStateNamesEditor.SmallStateNamesEditor;
				tell It;
					panelOpen true;
				endTell;
			endTell;
		endTell;
		endTell;
end;
